# Supplementary material for: Structural Characterization of the Millennial Antibacterial (Fluoro)Quinolones—Shaping the Fifth Generation
Source: Pharmaceutics. 2021 Aug 18;13(8):1289. doi: 10.3390/pharmaceutics13081289 (PMC8399897; doi:10.3390/pharmaceutics13081289)
Supplement: Supplementary file 1 [file pharmaceutics-13-01289-s001.zip]

Archive with 1 entries (1 files):
- pharmaceutics-1313721-supplementary.pdf
